# Supplementary material for: NGS Gene Panel Analysis Revealed Novel Mutations in Patients with Rare Congenital Diarrheal Disorders
Source: Diagnostics (Basel). 2021 Feb 8;11(2):262. doi: 10.3390/diagnostics11020262 (PMC7915612; doi:10.3390/diagnostics11020262)
Supplement: Supplementary file 1 [file diagnostics-11-00262-s001.zip]

Archive with 10 entries (6 files):
- diagnostics-1100279-supplementary/
- diagnostics-1100279-supplementary/Supplementary tables/
- diagnostics-1100279-supplementary/Supplementary tables/New Supplemental Table 2.docx
- diagnostics-1100279-supplementary/Supplementary tables/New Supplemental Table 3.docx
- diagnostics-1100279-supplementary/Supplementary tables/NEW Supplementary Table 1.docx
- diagnostics-1100279-supplementary/__MACOSX/
- diagnostics-1100279-supplementary/__MACOSX/Supplementary tables/
- diagnostics-1100279-supplementary/__MACOSX/Supplementary tables/._New Supplemental Table 2.docx
- diagnostics-1100279-supplementary/__MACOSX/Supplementary tables/._New Supplemental Table 3.docx
- diagnostics-1100279-supplementary/__MACOSX/Supplementary tables/._NEW Supplementary Table 1.docx
